# Supplementary material for: Profiling of Intestinal Microbiota in Patients Infected with Respiratory Influenza A and B Viruses
Source: Pathogens. 2021 Jun 17;10(6):761. doi: 10.3390/pathogens10060761 (PMC8233933; doi:10.3390/pathogens10060761)
Supplement: Supplementary file 1 [file pathogens-10-00761-s001.zip]

Archive with 1 entries (1 files):
- pathogens-1242518-supplementary.pdf
